# Supplementary material for: Voltage-Dependent Emission Varying from Blue to Orange–Red from a Nondoped Organic Light-Emitting Diode with a Single Emitter
Source: Nanomaterials (Basel). 2022 Jul 7;12(14):2333. doi: 10.3390/nano12142333 (PMC9320025; doi:10.3390/nano12142333)
Supplement: Supplementary file 1 [file nanomaterials-12-02333-s001.zip]

Archive with 1 entries (1 files):
- nanomaterials-1783900-supplementary.pdf
